# Supplementary material for: Adaptive Change Inferred from Genomic Population Analysis of the ST93 Epidemic Clone of Community-Associated Methicillin-Resistant Staphylococcus aureus
Source: Genome Biol Evol. 2014 Jan 29;6(2):366–78. doi: 10.1093/gbe/evu022 (PMC3942038; doi:10.1093/gbe/evu022)
Supplement: Supplementary Data [file supp_evu022_suppl_data.zip]

Archive with 7 entries (7 files):
- Supplementary_Table_2.xlsx
- Supplementary_Table_3.xlsx
- Fig_S1.tif
- Fig_S2.tif
- Fig_S3.tif
- S_aureus_pan_genome.gbk
- Supplementary_Table_1.xlsx
