# Supplementary material for: Adaptive Change Inferred from Genomic Population Analysis of the ST93 Epidemic Clone of Community-Associated Methicillin-Resistant Staphylococcus aureus
Source: Genome Biol Evol. 2014 Jan 29;6(2):366–78. doi: 10.1093/gbe/evu022 (PMC3942038; doi:10.1093/gbe/evu022)
Supplement: Supplementary Data [file supp_evu022_suppl_data.zip › Supplementary_Table_3.xlsx]

## Sheet: 3139-3140
Position	Change type	Sa_TPS3139	Sa_TPS3140	Sa_TPS3139	Sa_TPS3140	Sa_TPS3139	Sa_TPS3140
1143209	substitution	G	T	Gx271	Tx291		CDS synonymous SAA6159_01035 base 402 codon 134 putative cell division protein
1386208	substitution	C	T	Cx250	Tx248		CDS synonymous SAA6159_01259 base 672 codon 224 aspartokinase; alpha and beta subunits
1622074	substitution	C	A	Cx233	Ax294		intergenic SNP,u/s of SAA6159_01486 50S ribosomal protein L33 type 1
1784353	substitution	A	G	Ax211 Tx1 Cx1	Gx263		operon T=>C 1783750..1786124 base 1772, CDS synonymous SAA6159_01639 base 633 codon 211 thiamine biosynthesis protein ThiI
1961677	substitution	T	G	Tx341	Gx334		CDS E=>D SAA6159_01797 base 1533 codon 511 Lipid A export ATP-binding/permease protein MsbA
2165077	substitution	T	G	Tx345	Gx331		CDS I=>M SAA6159_02011 base 255 codon 85 conserved hypothetical protein
2218341	substitution	T	A	Tx368	Ax361		intergenic, u/s of SAA6159_02065, encoding PTS system mannitol-specific IIBC component

## Sheet: 3147-3156
Position	Change type	Sa_TPS3156	Sa_TPS3147	Sa_TPS3156	Sa_TPS3147	Sa_TPS3156	Sa_TPS3147
765910	substitution	T	C	Tx152	Cx484 Tx2
833551	insertion-before	G	-	Gx154 -x12	-x461 Gx1	CDS frame-shift SAA6159_00741 before base 143 codon 48 of codons 48..174 conserved hypothetical protein
963458	substitution	G	T	Gx136 Ax1	Tx435 Gx1	CDS synonymous SAA6159_00867 base 483 codon 161 enoyl-acyl-carrier-protein reductase; FabI
982785	substitution	G	A	Gx139	Ax395	CDS synonymous SAA6159_00882 base 126 codon 42 conserved hypothetical protein
1180951	substitution	A	G	Ax142	Gx357	CDS synonymous SAA6159_01070 base 972 codon 324 ribosomal RNA small subunit methyltransferase B
1233904	substitution	C	T	Cx162	Tx339 Cx2 Gx1		CDS synonymous SAA6159_01117 base 1134 codon 378 membrane-associated zinc metalloprotease
1253131	substitution	T	C	Tx158	Cx416	CDS P=>S SAA6159_01131 base 268 codon 90 DNA translocase FtsK/SpoIIIE family protein
1370343	substitution	C	T	Cx173 Gx1	Tx347 -x17 Cx1		CDS synonymous SAA6159_01244 base 618 codon 206 haloacid dehalogenase-like hydrolase
1503161	substitution	A	G	Ax141	Gx324 Tx1		CDS T=>A SAA6159_01342 base 487 codon 163 Alpha/beta hydrolase fold-3 domain protein
1555314	substitution	T	G	Tx172 -x1	Gx362
1769357	substitution	G	C	Gx166	Cx442 Gx2		CDS P=>R SAA6159_01626 base 2564 codon 855 DNA-directed DNA polymerase III alpha subunit, operon C=>G 1768711..1772882 base 3526
1902780	deletion	-	A	-x154 Ax7	Ax461
1937351	substitution	G	A	Gx178	Ax439 Gx3		CDS synonymous SAA6159_01777 base 75 codon 25 two-component response regulator sensor protein; histidine kinase, operon C=>T 1935656..1937425 base 75
1939335	substitution	T	A	Tx166	Ax411	CDS synonymous SAA6159_01779 base 924 codon 308 fumarate hydratase
2017034	insertion-before	-	A	-x175	Ax561 -x19 Gx1
2023877	substitution	T	C	Tx163	Cx522 Ax3 Tx1	CDS E=>K SAA6159_01855 base 139 codon 47 conserved hypothetical protein
2179880	substitution	T	C	Tx131	Cx475 Tx1	operon G=>A 2178976..2180450 base 571, CDS D=>N SAA6159_02030 base 571 codon 191 yrdC/SUA5 multi-domain translation factor protein
2190568	substitution	T	C	Tx155	Cx463 Ax1	CDS P=>L SAA6159_02040 base 362 codon 121 conserved hypothetical protein
2232005	substitution	A	C	Ax171	Cx539
2236254	substitution	T	C	Tx170 Cx1	Cx565	CDS synonymous SAA6159_02073 base 147 codon 49 arginase
2396723	substitution	A	T	Ax172	Tx534 Ax2
2472947	substitution	A	C	Ax192	Cx574	CDS E=>* SAA6159_02306 base 61 codon 21 Activator of Hsp90 ATPase 1 family protein
2509152	substitution	T	C	Tx176	Cx466 Tx3		CDS synonymous SAA6159_02339 base 438 codon 146 beta-lactamase
2697146	substitution	C	T	Cx182 Tx1	Tx674 Gx1

## Sheet: 3171-3169
Position	Change type	Sa_TPS3171	Sa_TPS3169	Sa_TPS3171	Sa_TPS3169	Sa_TPS3171	Sa_TPS3169
541305	substitution	G	A	Gx285	Ax148	SNP in u/s region of SAA6159_00471, a putative transcriptional regulator, GntR family
1181035	substitution	G	A	Gx301	Ax119	CDS synonymous SAA6159_01070 base 1056 codon 352 ribosomal RNA small subunit methyltransferase B
1222644	substitution	C	T	Cx227	Tx88		CDS synonymous SAA6159_01106 base 1056 codon 352 tRNA (uracil-5-)-methyltransferase Gid
1546129	substitution	T	C	Tx292	Cx114 Tx2		CDS K=>R SAA6159_01388 base 68 codon 23 conserved hypothetical protein, operon A=>G 1545420..1546595 base 467
2018174	substitution	T	C	Tx256	Cx109	CDS synonymous SAA6159_01849 base 3 codon 1 conserved hypothetical protein

## Sheet: 3183-3152
Position	Change type	Sa_TPS3183	Sa_TPS3152	Sa_TPS3183	Sa_TPS3152	Sa_TPS3183	Sa_TPS3152
33608	substitution	G	A	Gx139 Ax1	Ax203 Gx1	CDS synonymous SAA6159_00024 base 465 codon 155 rRNA large subunit methyltransferase
93383	substitution	G	A	Gx232 Ax1	Ax196	CDS I=>V SAA6159_00085 base 820 codon 274 bifunctional AraC family transcriptional regulator/xylan 1;4-beta-xylosidase
101077	substitution	G	A	Gx297	Ax252
188224	deletion	A	-	Ax327	-x229 Ax5
436418	substitution	C	A	Cx317	Ax254		CDS Q=>K SAA6159_00385 base 652 codon 218 superantigen-like protein 10
533514	substitution	T	C	Tx122	Cx116	tRNA C=>T SAA6159_t07 base 26 tRNA Gly
565388	substitution	T	C	Tx227	Cx222	CDS A=>V SAA6159_00496 base 1997 codon 666 DNA-directed RNA polymerase subunit beta
600729	substitution	G	A	Gx284	Ax262
718348	substitution	A	G	Ax329	Gx219		CDS N=>S SAA6159_00640 base 1052 codon 351 ABC superfamily ATP binding cassette transporter; ABC protein
728538	substitution	C	T	Cx308 Tx4	Tx106 Cx1		repeat_region C=>T 728453..728585 base 86 tandem repeat: 3.3 units x 40 bp
762905	substitution	A	C	Ax316 Cx1	Cx221 Gx1 Ax1	CDS W=>L SAA6159_00682 base 1001 codon 334 POT family proton (H+)-dependent oligopeptide transporter
874536	substitution	T	G	Tx275	Gx238 Cx2		CDS synonymous SAA6159_00788 base 492 codon 164 HAD-superfamily subfamily IIA hydrolase like protein
884033	substitution	G	A	Gx250	Ax200	CDS I=>V SAA6159_00800 base 112 codon 38 pyridine nucleotide-disulphide oxidoreductase
922152	substitution	A	G	Ax292 Gx1	Gx202	CDS synonymous SAA6159_00830 base 363 codon 121 coenzyme A disulfide reductase
975365	substitution	A	G	Ax249	Gx194 Tx1	CDS G=>N SAA6159_00877 base 340 codon 114 Membrane protein TerC; possibly involved in tellurium resistance
975366	substitution	A	G	Ax247	Gx198	CDS G=>N SAA6159_00877 base 341 codon 114 Membrane protein TerC; possibly involved in tellurium resistance
1019324	substitution	T	C	Tx258	Cx205	operon G=>A 1015376..1019358 base 35, CDS G=>D SAA6159_00917 base 35 codon 12 putative quinol oxidase polypeptide II precursor
1058106	substitution	C	T	Cx301	Tx202		CDS P=>S SAA6159_00953 base 151 codon 51 conserved hypothetical protein
1169539	deletion	T	-	Tx281	-x196 Tx4
1241571	substitution	C	A	Cx269 Ax1	Ax219 Tx1 Gx1	CDS D=>A SAA6159_01121 base 440 codon 147 transcription termination-antitermination factor
1297698	substitution	C	T	Cx195	Tx149 Ax1		CDS synonymous SAA6159_01173 base 78 codon 26 putative phage head morphogenesis protein
1350999	substitution	G	T	Gx244	Tx229 Ax2	CDS V=>G SAA6159_01225 base 614 codon 205 oxacillin resistance-related FmtC protein
1416844	substitution	T	A	Tx273	Ax191		operon A=>T 1416193..1417892 base 1049, CDS K=>I SAA6159_01289 base 83 codon 28 phosphotransferase system glucose-specific IIA component
1439145	substitution	C	A	Cx222	Ax206		CDS A=>S SAA6159_01300 base 17095 codon 5699 extracellular matrix binding protein
1553478	substitution	A	C	Ax281 Tx1 Gx1 Cx1	Cx239 -x12	CDS E=>D SAA6159_01404 base 282 codon 94 conserved hypothetical protein, operon G=>T 1551331..1553759 base 282, repeat_region C=>A 1553458..1553492 base 21 tandem repeat: 1.9 units x 18 bp
1586192	substitution	A	G	Ax347 Cx3 Gx1	Gx257 Tx1
1605788	substitution	A	C	Ax272 Cx8	Cx237 Ax2	CDS A=>S SAA6159_01465 base 640 codon 214 M24B family Xaa-Pro dipeptidase
1668852	substitution	A	T	Ax318 Tx1	Tx267		CDS synonymous SAA6159_01536 base 435 codon 145 enterotoxin family protein
1675367	substitution	A	G	Ax299	Gx189
1679190	substitution	C	T	Cx262	Tx198	operon A=>G 1676153..1679632 base 443, CDS H=>R SAA6159_01547 base 443 codon 148 caffeoyl-CoA O-methyltransferase
1759690	substitution	G	C	Gx263 Tx1	Cx233	operon G=>C 1757526..1759976 base 287, CDS R=>P SAA6159_01619 base 287 codon 96 methylcitrate synthase
1850233	substitution	A	C	Ax226	Cx219
1850306	substitution	T	A	Tx252	Ax197	CDS L=>F SAA6159_01687 base 51 codon 17 proline dehydrogenase
1879478	substitution	C	A	Cx294 Ax1	Ax230	CDS K=>Q SAA6159_01717 base 601 codon 201 conserved hypothetical protein
1907886	substitution	A	C	Ax307	Cx207 Tx1
2123154	insertion-before	-	C	-x308 Cx1	Cx66
2123155	substitution	G	A	Gx304 Ax1 Cx1	Ax62 Gx1
2159521	substitution	C	A	Cx337	Ax243 Cx1		CDS synonymous SAA6159_02004 base 90 codon 30 OxaI/YidC membrane insertion protein
2250239	substitution	G	A	Gx296	Ax232
2348631	substitution	A	C	Ax344	Cx209 Gx1
2460112	substitution	T	A	Tx224 Ax1	Ax214	operon T=>A 2456376..2465070 base 4959, CDS F=>Y SAA6159_02297 base 1280 codon 427 nitrate reductase beta subunit
2565995	insertion-before	-	T	-x278 Tx1	Tx229 -x11 TTx2		CDS frame-shift SAA6159_02391 before base 643 before codon 215 Sdr-like protein
2699825	substitution	G	T	Gx278	Tx215
2727586	substitution	C	T	Cx280	Tx231		CDS S=>L SAA6159_02535 base 230 codon 77 conserved low-complexity protein
360bp deletion in TPS3152
1433928	substitution	C	T	Cx249	-		extracellular matrix binding protein, SAA6159_01300
1433929	substitution	A	G	Ax248	-		extracellular matrix binding protein, SAA6159_01300
1433932	substitution	A	T	Ax249	-		extracellular matrix binding protein, SAA6159_01300
1433934	substitution	G	A	Gx249	-		extracellular matrix binding protein, SAA6159_01300
1433936	substitution	G	T	Gx248	-		extracellular matrix binding protein, SAA6159_01300
1433937	substitution	T	C	Tx244	-		extracellular matrix binding protein, SAA6159_01300
1433939	substitution	G	T	Gx238	-		extracellular matrix binding protein, SAA6159_01300
1433940	substitution	T	G	Tx235	-		extracellular matrix binding protein, SAA6159_01300
1433941	substitution	C	A	Cx229 Gx1	-		extracellular matrix binding protein, SAA6159_01300
1433944	substitution	C	T	Cx224 Ax1	-		extracellular matrix binding protein, SAA6159_01300
1433946	substitution	C	T	Cx230	-		extracellular matrix binding protein, SAA6159_01300
1434274	substitution	T	C	Tx251	-		extracellular matrix binding protein, SAA6159_01300
1434280	substitution	G	A	Gx263 Cx1	-		extracellular matrix binding protein, SAA6159_01300
1434289	substitution	T	C	Tx267	-		extracellular matrix binding protein, SAA6159_01300
